# Supplementary material for: Overexpression of NTPCS1 Enhances Zn Tolerance in Tobacco
Source: Plants (Basel). 2025 May 31;14(11):1688. doi: 10.3390/plants14111688 (PMC12157960; doi:10.3390/plants14111688)
Supplement: Supplementary file 1 [file plants-14-01688-s001.zip]

Archive with 1 entries (1 files):
- plants-3673570-supplementary.pdf
